# Supplementary material for: A novel compound 6D‐offset simulating phantom and quality assurance program for stereotactic image‐guided radiation therapy system
Source: J Appl Clin Med Phys. 2014 Nov 4;14(6):100–16. doi: 10.1120/jacmp.v14i6.4297 (PMC5714637; doi:10.1120/jacmp.v14i6.4297)
Supplement: Supplementary file 1 — Supplementary Material [file ACM2-14-100-s001.xls]

## Sheet: Sheet1
		6-D COMPOUND RANDOM OFFSETS									6-D DETECTION ERRORS									6-D CORRECTION ERRORS
		VERT	LONG	LAT	YAW	ROLL	PITCH	ROT	ROR		VERT	LONG	LAT	YAW	ROLL	PITCH	RDT	RDR		VERT	LONG	LAT	YAW	ROLL	PITCH	RCT	RCR
		14	6	-16	-0.5	2	1.5	22.09	2.55		-0.11	0.31	0.55	-0.3	-0.33	0.31	0.64	0.54		0.32	-0.46	0.28	-0.15	0.05	0.22	0.63	0.27
		12	6	-7	0	-3.5	1.5	15.13	3.81		0.35	0.6	0.51	-0.42	-0.02	0.16	0.86	0.45		-0.17	-0.29	0.18	0.62	0.28	0.34	0.38	0.76
		-19	-12	-8	1	2.5	0	23.85	2.69		-0.94	-0.04	-0.08	0.06	0.37	-0.63	0.94	0.73		-0.04	-0.05	0.14	-0.61	-0.51	0.27	0.15	0.84
		-7	7	9	0.5	3	0	13.38	3.04		-0.87	0.03	0.76	0.2	0.05	0.11	1.16	0.23		0.41	-0.26	-0.16	-0.13	-0.06	-0.37	0.51	0.4
		-7	12	-16	2	1	1.5	21.19	2.69		-0.83	0.6	0.33	-0.17	-0.53	-0.05	1.08	0.56		0.51	-0.36	0.12	0.16	0.4	-0.4	0.64	0.59
		17	-7	18	-2	1.5	-2	25.73	3.2		0.35	-0.3	0.34	0.62	0.65	0.75	0.57	1.17		-0.58	0.31	-0.37	0.18	-0.39	-0.59	0.75	0.73
		7	-1	-10	1.5	0	1	12.25	1.8		0.18	0.16	-0.22	0.41	0.01	-0.11	0.33	0.42		0.19	-0.29	-0.43	-0.22	0.19	-0.05	0.55	0.29
		-7	12	16	-0.5	3.5	-1.5	21.19	3.84		0.1	-0.67	-0.16	-0.06	-0.37	0.5	0.7	0.62		0.53	-0.05	0.43	0.41	0.41	-0.13	0.68	0.59
		13	-2	-17	0	-1.5	0.5	21.49	1.58		0.11	0.23	0.63	0.11	-0.33	-0.01	0.68	0.35		0.05	-0.26	-0.27	0.1	-0.04	0.27	0.38	0.29
		-9	17	12	1	4	1.5	22.67	4.39		0.22	0.43	0.28	0.1	-0.57	0.31	0.56	0.66		0.87	0.03	0.24	0.37	0.34	0.09	0.9	0.51
		10	-7	-4	-2	2	-1.5	12.85	3.2		0.14	-0.24	-0.27	0.45	0.15	0.48	0.39	0.67		-0.6	-0.13	-0.14	0	0.02	-0.15	0.63	0.15
		13	-2	-11	-2	0	0	17.15	2		-0.48	0.11	0.17	0.19	0.33	0.01	0.52	0.38		0.25	-0.37	0.12	-0.27	-0.68	0.13	0.46	0.74
		-5	19	11	-1.5	-3	0.5	22.52	3.39		-0.16	0.35	-0.44	-0.49	-0.34	0.6	0.58	0.85		0.46	0.27	-0.2	0.38	0.29	-0.28	0.57	0.55
		-13	-5	-10	0	1	-1.5	17.15	1.8		0.35	-0.16	-0.19	-0.31	0.18	0.28	0.43	0.45		-0.98	0.35	-0.02	0.16	-0.11	-0.36	1.04	0.41
		2	15	-8	2.5	1	-0.5	17.12	2.74		-0.5	0.72	0.85	-0.67	-0.45	0.54	1.22	0.97		0.48	-0.37	-0.14	0.41	0.06	0.14	0.62	0.44
		1	2	-7	-1.5	1.5	1	7.35	2.35		-0.3	0	-0.74	0.35	-0.02	-0.15	0.8	0.38		0.38	0.06	0.09	-0.22	0.26	0.01	0.4	0.34
		-5	-15	9	-1.5	1	0.5	18.19	1.87		-0.54	0.28	-0.04	-0.15	-0.26	0.04	0.61	0.3		0.17	0.08	0.09	-0.2	0.15	0.18	0.21	0.31
		-13	9	-7	-1.5	-4	-2.5	17.29	4.95		0.07	0.11	-0.16	0.5	0.14	-0.44	0.21	0.68		-0.49	0.44	0.14	0.01	-0.67	0.07	0.67	0.67
		0	-19	-15	1	2.5	0.5	24.21	2.74		0.55	0.02	-0.36	-0.36	-0.56	-0.25	0.66	0.71		-0.43	0.16	0.12	-0.2	0.11	-0.41	0.47	0.47
		12	10	-10	-2.5	-2	1	18.55	3.35		-0.1	-0.24	-0.39	0.63	0.81	0	0.47	1.03		-0.25	0.22	-0.26	-0.03	-0.29	-0.14	0.42	0.32
		9	11	-20	-2.5	3.5	1	24.54	4.42		0.1	-0.79	-0.52	0.67	-0.03	-0.01	0.95	0.67		-0.36	0.07	0.13	0.34	-0.24	-0.31	0.39	0.52
		-9	-14	-8	-3	-3.5	-1.5	18.47	4.85		0.08	-0.41	0.75	0.24	0.89	0.12	0.86	0.93		-0.42	0.51	0.03	0.04	-0.39	-0.24	0.66	0.46
		14	20	-3	-0.5	2.5	-2.5	24.6	3.57		-0.06	-0.05	-0.46	-0.3	-0.28	0.5	0.47	0.65		-0.06	-0.01	0.15	-0.32	0.02	-0.64	0.16	0.72
		-15	10	14	-3	-4	1	22.83	5.1		0.02	-0.2	0.04	-0.21	-0.05	0.24	0.2	0.32		-0.09	0.14	-0.03	-0.29	-0.62	-0.13	0.17	0.7
		3	7	0	0.5	-3	1.5	7.62	3.39		-0.47	0.24	0.23	0.15	0.85	-0.6	0.58	1.05		0.08	-0.17	-0.06	-0.27	-0.3	0.78	0.2	0.88
		0	19	-6	0.5	4	0.5	19.92	4.06		0.19	0.46	-0.54	-0.1	-0.25	0.56	0.73	0.62		-0.09	-0.21	0.21	0.01	-0.2	0.03	0.31	0.2
		-3	1	-7	-0.5	4	0	7.68	4.03		-0.52	0.15	-0.29	-0.42	-0.74	0.69	0.61	1.1		0.73	-0.41	-0.46	0.6	0.7	-0.51	0.96	1.05
		-16	-11	-14	2.5	-1.5	1.5	23.94	3.28		-0.4	0.93	-0.35	-0.41	-0.63	-0.38	1.07	0.84		0.97	-0.62	-0.02	0.46	0.48	0.4	1.15	0.78
		-20	6	2	0.5	1	-0.5	20.98	1.22		-0.12	-0.43	0.82	-0.45	-0.23	0.02	0.93	0.51		0.21	0.05	0.09	0.42	-0.01	0.04	0.23	0.42
		7	-9	1	-2.5	2.5	0.5	11.45	3.57		0.2	-0.5	0.57	-0.08	0.1	-0.17	0.78	0.21		-0.07	0.14	0.42	0.31	-0.01	0.23	0.45	0.39
		-7	-18	2	1.5	-1	1.5	19.42	2.35		-0.13	-0.14	-0.13	0.41	-0.28	0.25	0.23	0.56		0.07	0.01	0.02	0.3	0.09	0.07	0.07	0.32
		-1	-11	-12	2.5	2.5	-1.5	16.31	3.84		0.25	0.2	-0.83	0.5	-0.09	0.73	0.89	0.89		-0.41	-0.22	0.04	0.08	-0.04	-0.38	0.47	0.39
		-4	-15	18	-1.5	0	1	23.77	1.8		0.32	0.21	-0.03	0.15	0.32	-0.66	0.38	0.75		-0.08	0.12	0.13	0.01	-0.29	0.16	0.19	0.33
		-14	8	17	0.5	2.5	1.5	23.43	2.96		-0.22	0.02	-0.13	-0.12	-0.19	-0.11	0.26	0.25		0.15	0.07	0.33	0	0.1	0.14	0.37	0.17
		-7	7	3	-1	-0.5	1.5	10.34	1.87		-0.72	-0.44	-0.14	0.6	0.23	-0.26	0.86	0.69		-0.34	0.17	-0.02	0.04	-0.43	0.61	0.38	0.75
		-8	3	-3	1	-3.5	-0.5	9.06	3.67		0.34	0.09	-0.14	-0.13	-0.22	0.06	0.38	0.26		0.76	-0.17	-0.08	0.62	0.01	0.15	0.78	0.64
		-2	5	-9	0.5	2.5	0	10.49	2.55		-0.97	0.3	0	-0.14	-0.4	0.42	1.02	0.6		0.42	-0.21	-0.01	0.5	0.57	-0.01	0.47	0.76
		7	-2	7	3	2	-2	10.1	4.12		-0.54	-0.48	0.21	-0.38	-0.68	0.69	0.75	1.04		0.13	0.08	-0.16	0.42	0.39	-0.64	0.22	0.86
		-8	3	-3	1	-3.5	-0.5	9.06	3.67		-0.31	-0.07	0.17	0.34	-0.22	0.06	0.36	0.41		0.09	0.18	-0.1	0.14	-0.26	0.04	0.22	0.3
		0	7	-6	1.5	-0.5	0.5	9.22	1.66		-0.87	0.52	0.1	-0.55	-0.43	0.07	1.02	0.7		0.95	-0.82	0.11	0.32	0.9	0.62	1.26	1.14
		-3	-1	-7	-2.5	1.5	0.5	7.68	2.96		-0.11	-0.31	0.02	-0.22	-0.15	-0.2	0.33	0.33		0.81	0.07	-0.26	0.27	0.3	-0.06	0.85	0.41
		-1	12	-7	-1.5	2.5	-2.5	13.93	3.84		0.06	-0.95	-0.72	-0.29	0.18	0.64	1.19	0.73		0.27	0.16	0.19	0.52	0.44	-0.53	0.37	0.86
		-9	-16	-5	0	3	1.5	19.03	3.35		0.52	-0.06	0.01	-0.2	-0.2	0.14	0.52	0.32		-0.15	0.19	0.2	-0.36	0.39	-0.2	0.31	0.57
		10	-8	12	2	2	2.5	17.55	3.77		-0.21	0.17	-0.17	-0.41	-0.97	-0.81	0.32	1.33		0.36	-0.23	0.01	-0.16	0.23	0.34	0.43	0.44
		6	5	5	-1.5	2	-0.5	9.27	2.55		0.14	0.28	0.47	0.43	-0.09	0.42	0.56	0.61		-0.11	0.08	0.41	-0.32	-0.07	-0.33	0.43	0.46
		13	-10	-20	2	-2	-2	25.87	3.46		-0.37	0.79	0.33	-0.16	-0.49	0.3	0.93	0.6		0.3	-0.27	-0.39	0.29	0.09	-0.46	0.56	0.55
		-7	14	9	-0.5	1.5	-0.5	18.06	1.66		-0.4	0.09	-0.27	0.29	0.28	-0.45	0.49	0.6		0.1	0.01	0.46	-0.48	-0.33	0.19	0.47	0.61
		-17	8	7	-2.5	3.5	-1	20.05	4.42		-0.45	0.54	-0.13	-0.14	-0.18	0.15	0.71	0.27		0.02	-0.02	0.08	0.2	0.06	0.31	0.08	0.37
		8	-9	-7	-1.5	0.5	-2.5	13.93	2.96		-0.19	0.04	0.32	0.21	-0.02	0.03	0.37	0.21		-0.72	-0.13	-0.06	0.2	0.69	-0.27	0.73	0.77
		6	-3	-14	2	0.5	1	15.52	2.29		-0.02	0.61	0.08	-0.44	-0.47	0.86	0.62	1.07		0.39	-0.36	0.18	-0.07	0.38	-0.21	0.56	0.44
Count		50	50	50	50	50	50	50	50		50	50	50	50	50	50	50	50		50	50	50	50	50	50	50	50
Average		-1.04	1.28	-2.5	-0.18	0.67	0.02	17.11	3.1		-0.15	0.06	0.01	-0.01	-0.11	0.12	0.66	0.63		0.1	-0.06	0.03	0.09	0.05	-0.04	0.5	0.54
SD		9.92	10.63	10.51	1.67	2.38	1.34	5.67	0.96		0.39	0.41	0.41	0.36	0.4	0.4	0.28	0.28		0.44	0.27	0.22	0.31	0.36	0.33	0.27	0.23
Median		-1.5	3	-6	0	1.25	0.5	17.81	3.2		-0.11	0.09	-0.04	-0.11	-0.19	0.09	0.62	0.62		0.1	0	0.06	0.09	0.06	0	0.47	0.49
Max		17	20	18	3	4	2.5	25.87	5.1		0.55	0.93	0.85	0.67	0.89	0.86	1.22	1.33		0.97	0.51	0.46	0.62	0.9	0.78	1.26	1.14
Min		-20	-19	-20	-3	-4	-2.5	7.35	1.22		-0.97	-0.95	-0.83	-0.67	-0.97	-0.81	0.2	0.21		-0.98	-0.82	-0.46	-0.61	-0.68	-0.64	0.07	0.15
Correl Errors to Offsets											0.18	0.03	0.06	-0.37	-0.29	-0.42	0.01	0.18		-0.15	-0.07	0.19	0.15	0.31	0.54	-0.15	0.14
Correl C to D																				-0.42	-0.6	-0.04	-0.31	-0.64	-0.6	0.12	0.29
Imtercept											-0.14	0.06	0.02	-0.02	-0.08	0.12	0.65	0.46		0.09	-0.05	0.04	0.1	0.02	-0.04	0.62	0.43
Slope											0.01	0	0	-0.08	-0.05	-0.12	0	0.05		-0.01	0	0	0.03	0.05	0.13	-0.01	0.03
Imtercept																				0.03	-0.03	0.03	0.09	-0.01	0.02	0.42	0.39
Slope																				-0.47	-0.4	-0.02	-0.26	-0.57	-0.5	0.12	0.23
